# Supplementary material for: The Victoria West: earliest prepared core technology in the Acheulean at Canteen Kopje and implications for the cognitive evolution of early hominids
Source: R Soc Open Sci. 2017 Jun 28;4(6):170288. doi: 10.1098/rsos.170288 (PMC5493924; doi:10.1098/rsos.170288)
Supplement: Raw data of Victoria West cores [file rsos170288supp4.xls]

## Sheet: Sheet1
Table S1.Raw data for the Victoria West cores excavated from the Canteen Kopje site.
Number	Layer	Weight(g)	Scar number on upper surface	Scar number on lower surface	Length(mm) of core	Width(mm) of core	Thickness(mm)	Length(mm) of preferential removal	Width(mm) of preferential removal	H1 (upper)	H2 (lower)	AI(H2/H1)	upper lateral convexity(°)	upper distal convexity(°)	lower lateral convexity(°)	lower distal convexity(°)
CK2225	230-250	1695.97	9	8	201.606	105.837	73.764	143.366	91.089	9.304	71.106	7.64252	24.3	23.6	47.3	59.4
CK2919	230-250	161.74	4	12	86.959	47.647	35.023	70.599	44.529	9.379	27.658	2.94893	24.2	na	61.5	na
CK3004	230-250	893.55	4	12	156.584	92.675	55.895	131.068	86.408	24.634	52.185	2.11841	20.1	31.6	59.5	40.9
CK2208	250-270	1926.07	10	9	222.987	113.59	67.146	165.257	85.312	23.987	44.677	1.86255	19.5	37.4	44.2	49.2
CK3142	250-270	966.88	10	25	144.729	96.345	68.878	106.507	78.353	18.593	52.271	2.81133	19.4	26.2	31.3	53.4
CK8702	270-290	2111.33	13	18	216.621	103.371	85.669	na	na	24.376	64.667	2.6529	16.8	20.4	51.8	54.1
CK8703	270-290	1643.55	13	12	207.492	117.873	75.72	157.53	72.892	21.083	59.787	2.83579	20.7	29.4	42.8	44.9
CK3964	290-310	1020.33	8	27	161.162	107.282	54.722	132.201	84.69	15.007	51.843	3.45459	28.2	27.3	28.4	49
CK3679	310-330	1199.06	9	9	184.414	109.262	74.799	164.102	68.836	17.391	59.15	3.40118	34.1	32	53.3	46.8
CK3680	310-330	1238.8	5	11	149.266	107.692	73.36	108.963	77.914	23.67	52.36	2.21208	15	32	40.3	41.3
CK3936	310-330	2216.89	7	13	228.033	121.757	85.305	140.552	78.872	26.072	73.815	2.8312	na	38.6	na	42.7
CK4916	310-330	1905.06	4	7	216.5	109.778	74.208	160.455	93.002	17.187	69.25	4.02921	15	na	45.3	na
CK4917	310-330	1529.86	7	13	169.178	119.461	68.441	125.792	99.022	24.897	47.522	1.90874	24.1	28.4	40.3	44
CK4942	310-330	758.13	13	13	125.811	95.321	53	90.741	64.675	24.396	34.341	1.40765	25.6	34	48.3	46.6
CKAA2	310-330	2554.37	11	8	218	138	84	163.3	92	27	69.2	2.56296	19	27	42	47
CK3708	330-350	1310.81	10	16	188.826	87.761	77.39	na	na	22.49	54.9	2.44108	13.7	23.5	56.5	62.9
CK1492	350-370	1489.28	12	23	164.416	105.509	77.129	100.786	84.717	23.491	53.638	2.28334	21.5	38.7	57.6	47.8
CK4438	350-370	538.29	8	9	151.403	79.442	47.236	105.091	50.761	14.302	33.405	2.33569	22.6	28.2	37.7	49.5
CK4453	350-370	1000.48	10	24	155.764	97.81	68.269	124.06	55.493	16.182	55.143	3.40768	14.9	24.1	53.9	49.7
CK4512	330-350	1210.99	16	17	157.73	110.476	72.085	146.969	79.289	13.94	61.158	4.38723	21.3	19.3	46	49.8
CK4597	350-370	1952.16	13	18	219.199	110.301	82.989	na	na	18.212	71.841	3.94471	16.4	33.1	52.9	46.1
CK7400	370-390	1667.6	12	14	191.126	114.326	72.323	165.093	87.268	19.213	54.063	2.81388	21.7	28	44.3	39.7
CK8090	370-390	1434.8	22	31	213.089	94.606	65.795	125.316	72.996	19.296	58.03	3.00736	13.7	28.9	44.1	53.6
CK8091	370-390	1375.09	10	19	189.146	108.368	68.204	149.033	91.843	17.577	52.925	3.01104	23.2	na	45.5	na
CK5836	390-410	4830.03	7	9	282.051	147.209	104	149.929	102.454	17.79	90.992	5.11478	6.9	17.9	53.6	58.8
CK5837	390-410	2040.08	9	18	226.257	125	71.983	na	na	21.465	61.373	2.85921	11.5	15.7	52.3	43.3
CK8689	390-410	2232.79	8	14	199.833	106.555	85.912	137.959	90.622	18.889	71.889	3.80587	24.4	26.8	53.5	51.2
CK8826	390-410	1478.92	4	5	158.352	146.335	52.789	127.524	126.694	21.446	32.669	1.52331	29.5	22	46.1	51.6
CK9025	390-410	1800.04	10	15	209.877	106.447	83.008	142.341	85.475	18.519	65.242	3.52298	20.9	32	66.2	49.5
CKAA1	missing	1010.49	8	14	149.761	88.633	61.281	113.234	63.143	22.589	41.909	1.85528	23.8	31.7	43.4	45.3
